# Supplementary material for: Appropriateness of bone density measurement in Switzerland: a cross-sectional study
Source: BMC Public Health. 2018 Apr 2;18:423. doi: 10.1186/s12889-018-5305-0 (PMC5879564; doi:10.1186/s12889-018-5305-0)
Supplement: Supplementary file 2 — “Multivariable model of any DXA”. In this file we present the same data as presented in Fig. 2 (multivariable analysis of socio-demographic, socio-economic and clinical covariates in patients with any DXA), but in tabular form including estimate (Odds ratio), confidence intervals and p-value. Significance levels are marked accordingly: *** ≤ 0.001, ** = 0.001–0.01, * = 0.01–0.05, empty = 0.05–1. (XLS 31 kb) [file 12889_2018_5305_MOESM2_ESM.xls]

## Sheet: Sheet1
	Co-Variates	Odds ratio	Confidence interval (low)	Confidence interval (high)	p-Value	Significant p-Values
		0.0005327	-0.172268	0.173333	< 2.2e-16	***
	Age group: 45 - 49	1.80094	1.63476	1.96713	3.96e-12	***
	Age group: 50 - 54	3.36647	3.21307	3.51987	< 2.2e-16	***
	Age group: 55 - 59	5.04395	4.89489	5.19301	< 2.2e-16	***
	Age group: 60 - 64	6.04151	5.89397	6.18905	< 2.2e-16	***
	Age group: 65 - 69	6.19095	6.04363	6.33827	< 2.2e-16	***
	Age group: 70 - 74	6.22967	6.0811	6.37824	< 2.2e-16	***
	Age group: 75 - 79	5.18832	5.0362	5.34043	< 2.2e-16	***
	Age group: 80 - 84	3.71896	3.55961	3.87831	< 2.2e-16	***
	Age group: 85 - 89	2.06836	1.88296	2.25375	1.55e-14	***
	Age group: 90 and above	0.618249	0.292025	0.944473	0.003863	**
	Female sex	6.47249	6.40902	6.53597	< 2.2e-16	***
	Managed care	1.04565	1.00398	1.08731	0.035756	*
	Deductible >= CHF 1,000	0.600754	0.533599	0.66791	< 2.2e-16	***
	Supplementary hospital insurance	1.43293	1.38896	1.4769	< 2.2e-16	***
	Region: Northwest	1.04747	0.975394	1.11954	0.207261
	Region: East	1.11891	1.03455	1.20328	0.009044	**
	Region: Lake Geneva	1.16169	1.05748	1.2659	0.00482	**
	Region: Ticino	1.38473	1.2839	1.48557	2.5e-10	***
	Region: Central	0.820881	0.717039	0.924724	0.000195	***
	Region: Zurich	1.04615	0.908839	1.18345	0.519598
	Urban area	1.19559	1.14083	1.25036	1.62e-10	***
	Density DXA facilities: 2. quartile	1.3904	1.32051	1.46029	< 2.2e-16	***
	Density DXA facilities: 3. quartile	1.25368	1.1372	1.37016	0.000142	***
	Density DXA facilities: 4. quartile	1.25085	1.17283	1.32888	1.88e-08	***
	Purchasing power: lowest	0.910994	0.813233	1.00875	0.061629	.
	Purchasing power: highest	1.31796	1.22742	1.4085	2.28e-09	***
	Number of chronic conditions	1.05419	1.04081	1.06757	1.08e-14	***
	Use of antidepressive drugs	0.985754	0.925489	1.04602	0.640739
	Risk factor: Hypogonadism	6.11899	6.02281	6.21516	< 2.2e-16	***
	Risk factor (SVGO): Hyperparathyroidism	2.48265	2.03749	2.9278	6.23e-05	***
	Risk factor: Hyperthyroidism	1.03035	0.685191	1.3755	0.865195
	Risk factor (SVGO): Hypothyroidism	1.11457	1.04226	1.18688	0.003283	**
	Risk factor: Malnutrition	0.939129	0.677031	1.20123	0.638612
	Risk factor: Steroid therapy	2.16535	2.11198	2.21873	< 2.2e-16	***
	Risk factor: Inflammatory bowel disease	2.26914	2.13716	2.40113	< 2.2e-16	***
	Risk factor: Rheumatoid arthritis	3.23908	3.13214	3.34601	< 2.2e-16	***
	Risk factor: Insuline dependant diabetes	0.689574	0.537529	0.84162	1.66e-06	***
	Risk factor: Chronic liver disease	1.34101	0.84137	1.84065	0.249713
	Risk factor: Nicotine abuse	0.959392	0.516095	1.40269	0.85457
	Risk factor: Alcohol abuse	1.35938	1.00273	1.71604	0.091545	.
	Risk factor (SVGO): Emerging risk factors	1.11847	1.04927	1.18767	0.001518	**
	Risk factor: History of fracture	4.77721	4.6191	4.93531	< 2.2e-16	***
