# Supplementary material for: Appropriateness of bone density measurement in Switzerland: a cross-sectional study
Source: BMC Public Health. 2018 Apr 2;18:423. doi: 10.1186/s12889-018-5305-0 (PMC5879564; doi:10.1186/s12889-018-5305-0)
Supplement: Supplementary file 3 — “Multivariable model of potentially inappropriate DXA”. In this file we present the same data as presented in Fig. 2 (multivariable analysis of age, sex, socio-demographic, socio-economic and clinical covariates in patients with a potentially inappropriate DXA), but in tabular form including estimate (Odds ratio), confidence intervals and p-value. Significance levels are marked accordingly: *** ≤ 0.001, ** = 0.001–0.01, * = 0.01–0.05, empty = 0.05–1. (XLS 29 kb) [file 12889_2018_5305_MOESM3_ESM.xls]

## Sheet: Sheet1
	Co-Variates	Odds ratio	Confidence interval (low)	Confidence interval (high)	p-Value	Significant p-Values
	(Intercept)	2.81509	1.78751	4.46048	9.02e-06	***
	Age group: 45 - 49	0.972434	0.665815	1.41291	0.8841
	Age group: 50 - 54	1.10605	0.777608	1.56226	0.57076
	Age group: 55 - 59	1.26648	0.898604	1.7715	0.17196
	Age group: 60 - 64	1.38317	0.983709	1.93002	0.0589	.
	Age group: 65 - 69	1.25273	0.780801	2.00381	0.34834
	Female sex	1.83795	1.49182	2.26254	9.98e-09	***
	Managed care	0.927439	0.805671	1.06763	0.29414
	Deductible >= CHF 1,000	1.14182	0.920836	1.42336	0.23225
	Supplementary hospital insurance	1.03566	0.885876	1.21193	0.66114
	Region: Northwest	0.975522	0.765146	1.24458	0.84167
	Region: East	0.884833	0.670066	1.16936	0.38886
	Region: Lake Geneva	1.42802	0.984689	2.07691	0.06119	.
	Region: Ticino	1.1559	0.809586	1.65554	0.42695
	Region: Central	0.672211	0.478534	0.946342	0.02234	*
	Region: Zurich	0.995201	0.607429	1.62422	0.98469
	Urban area	1.15948	0.970176	1.38407	0.10248
	Purchasing power: lowest	1.28177	0.899858	1.84965	0.17619
	Purchasing power: highest	1.40234	1.00641	1.97808	0.04954	*
	Number of chronic conditions	0.672506	0.646527	0.699082	< 2.2e-16	***
	Density DXA facilities: 2. quartile	0.839652	0.661376	1.06359	0.14914
	Density DXA facilities: 3. quartile	0.670114	0.434505	1.03667	0.07091	.
	Density DXA facilities: 4. quartile	0.766234	0.582713	1.0062	0.05594	.
